# Supplementary material for: The post-activation performance enhancement effect of different plyometric training modalities on short-distance sprinting: An acute randomized crossover study
Source: PLoS One. 2026 Feb 13;21(2):e0342554. doi: 10.1371/journal.pone.0342554 (PMC12904464; doi:10.1371/journal.pone.0342554)
Supplement: S1 File — (XLSX) [file pone.0342554.s001.xlsx]

## Sheet: Sheet1
VJ-PT						HJ-PT					MX-PT
project name	Pre	4min	8min	12min	16min	Pre	4min	8min	12min	16min	Pre	4min	8min	12min	16min
A	1.422	1.31	1.402	1.303	1.375	1.229	1.237	1.226	1.271	1.214	1.32	1.246	1.23	1.217	1.171
B	1.299	1.252	1.259	1.202	1.255	1.223	1.198	1.251	1.292	1.279	1.196	1.312	1.288	1.316	1.33
C	1.218	1.085	1.007	1.196	1.123	1.093	1.122	1.079	1.135	1.133	1.104	1.152	1.205	1.129	1.164
D	1.209	1.174	1.123	1.205	1.154	1.198	1.203	1.187	1.158	1.212	1.172	1.16	1.224	1.229	1.204
E	1.113	1.191	1.202	1.193	1.221	1.225	1.212	1.199	1.222	1.237	1.172	1.2	1.182	1.175	1.154
F	1.114	1.117	1.133	1.089	1.132	1.164	1.105	1.115	1.279	1.098	1.259	1.27	1.153	1.273	1.292
G	1.229	1.201	1.202	1.173	1.092	1.195	1.314	1.259	1.3	1.164	1.162	1.197	1.321	1.251	1.208
H	1.286	1.146	1.104	1.063	1.015	1.155	1.267	1.188	1.004	1.332	1.305	1.187	1.306	1.089	1.232
I	1.193	1.108	1.114	1.262	1.225	1.203	1.194	1.159	1.206	1.088	1.236	1.109	1.243	1.199	1.199
J	1.078	1.07	1.076	1.074	1.071	1.14	1.116	1.206	1.2	1.096	1.189	1.089	1.109	1.064	1.089
K	1.115	1.11	1.073	1.027	1.246	1.066	1.054	1.052	1.051	1.072	1.269	1.104	1.099	1.085	1.242
L	1.124	1.237	1.09	1.153	1.269	0.999	0.982	0.968	1.1	1.022	1.523	1.361	1.246	1.424	1.219
				Height (cm)	Weight (kg)	Age (years
			A	179	102.3	19
			B	175	92.7	20
			C	175	67.3	19
			D	167	67.1	19
			E	173	84.6	21
			F	180	72.4	20
			G	173	69.4	19
			H	170	74.9	18
			I	170	56.8	19
			J	173	81	20
			K	171	58.9	20
			L	175	74.7	21
